# Supplementary material for: Concentrated Pre-Vulcanized Natural Rubber Latex Without Additives for Fabricating High Mechanical Performance Rubber Specimens via Direct Ink Write 3D Printing
Source: Polymers (Basel). 2025 Jan 28;17(3):351. doi: 10.3390/polym17030351 (PMC11820022; doi:10.3390/polym17030351)
Supplement: Supplementary file 1 [file polymers-17-00351-s001.zip]

Archive with 1 entries (1 files):
- polymers-3419597-supplementary.pdf
